# Supplementary material for: A Monte Carlo analysis of false inference in spatial conflict event studies
Source: PLoS One. 2022 Apr 5;17(4):e0266010. doi: 10.1371/journal.pone.0266010 (PMC8982878; doi:10.1371/journal.pone.0266010)
Supplement: S1 File — (ZIP) [file pone.0266010.s001.zip]

Archive with 2 entries (2 files):
- si.pdf
- si.tex
