# Supplementary material for: A Monte Carlo analysis of false inference in spatial conflict event studies
Source: PLoS One. 2022 Apr 5;17(4):e0266010. doi: 10.1371/journal.pone.0266010 (PMC8982878; doi:10.1371/journal.pone.0266010)
Supplement: S1 File — (ZIP) [file pone.0266010.s001.zip › si.tex]

%\documentclass{cup-pan}
\documentclass{article}
\usepackage[utf8]{inputenc}
\usepackage{blindtext}
\usepackage{multirow}
\usepackage{rotating}
\usepackage{caption}
\usepackage{subcaption}
%\definecolor{darkblue}{rgb}{0,0,.5}
\usepackage[hyphens]{url}
\usepackage{booktabs,setspace}
\usepackage{dcolumn}
\usepackage{geometry}
\usepackage{amsmath}
\usepackage{float}
%\usepackage{algorithm}
%\usepackage[noend]{algpseudocode}
\usepackage{natbib}
%\usepackage[natbibapa]{apacite} %For APA cition style. Doesn't help much.
%\usepackage{epigraph}
\newcolumntype{d}{D{.}{.}{-1}}
\bibpunct[:]{(}{)}{;}{a}{}{;}


\title{A Monte Carlo Analysis of False Inference in Spatial Conflict Event Studies \\ Supplementary Information}

\author{Sebastian Schutte and Claire Kelling}

%\author[1]{Sebastian Schutte}
%\author[2]{Claire Kelling}

%\affil[1]{Conditions of Violence and Peace, Peace Research Institute Oslo. Email: \url{sebastian@prio.org}}
%\affil[2]{Department of Statistics, The Pennsylvania State University.}

\date{}

%\addbibresource{refs.bib}

\begin{document}
\maketitle
\begin{center}
\end{center}
\tableofcontents


\section{Substantive review of published SEA designs}


The SEA designs summarized in Table 1 in the main manuscript have informed prominent debates. Early country-year studies have established  a strong correlation between countries' overall population size and the risk of civil war \citep[see][]{hegre2006sensitivity}, yet the underlying mechanism remained disputed. \citet{raleigh2009population} revisited the question with a spatial event aggregation design and found that high local population concentrations are associated with higher conflict activity.  

Similarly, the link between poverty and civil war onset had been studied in numerous country-year regression designs.  \citet{hegre2009poverty} contributed a case study for Liberia relying on events and artificial spatial units. While their study was focused on one country, \citet{buhaug2011s} took full advantage of the large geographic coverage of event data collections. 

By relying on an early version of PRIO-GRID, the authors produced insights at much higher levels of resolution and found that areas of absolute poverty are indeed more prone to conflict. 

%Conflict dynamics
Beyond causes of initial clashes, research on conflict escalation has benefited from SEA designs. \citet{condra2012takes} study the effects of civilian killings  inflicted by either insurgents or US forces in Iraq following the 2003 invasion. Drawing on SIGACT data coded by the US military in the field and level-2 administrative units, they find that insurgent attacks on civilians do not increase subsequent insurgent activity as much as killings by US forces -- presumably due to backlashes in public sentiments after US attacks. \citet{fjelde2014weakening} use PRIO-GRID to show that targeted killings of civilians in African civil wars occur more frequently in settlement areas of groups supportive of military adversaries. 
\citet{pierskalla2013technology} also rely on PRIO-GRID to study the effects of cell-phone coverage on political violence in Africa and find that areas with cell-phone coverage see increased levels of political violence. The authors conclude that this effect results from mobile technology easing collective action problems. \citet{manacorda2020liberation} find that the effect of mobile communication technology is only salient in times of economic downturns, using data from both PRIO-GRID and GADM. \citet{nemeth2014primacy} apply a SEA design based on PRIO-GRID and the Global Terrorism Databse (GTD) to study determinants of hot spots of terrorist activity and corroborate central findings from the civil war literature. The effects of aid on transnational terrorism are in the focus of \citet{boutton2018foreign}. The authors report increases in the probability of terrorist attacks in PRIO-GRID cells that overlap with aid projects. \citet{hinkkainen19resources} find that anticipations of short remaining conflict duration increase fighting over natural resources and base their analysis on PRIO-GRID data. 

%Conflict reduction
Reductions in violence have also been researched based on SEA designs. \citet{wood2015doing} research the effects of war-time aid provision on subsequent conflict dynamics and find that aid can have a conflict-inducing effect due to increased opportunities for looting and challenged rebel control over resources. \citet{duursma2019obstruction} researches obstacles to effective peace keeping and rely on PRIO-GRID in a supplementary analysis. \citet{fjelde2019protection} find that  peacekeeping is an effective tool to reduce levels of violence.
%Climate
Finally, SEA designs have also been used to assess the climate-conflict link. While conventional wisdom suggests that global warming could directly contribute to increased risks of civil war, \citet{theisen2012climate} showed that evidence of local weather anomalies leading to full-blown civil wars is scarce. Utilizing data on administrative units, \citet{fjelde2012climate} added that reduced local precipitation can increase the risk of communal violence instead of civil war in Sub-Saharan Africa. \citet{ide2014exposure} rely on various spatial data collections to identify regions of particular risk for climate-change related conflict. \citet{o2014effects} research the climate-conflict link in Africa and find that different regions vary widely in their resilience to drought and extreme temperatures. The authors merge data of various spatial resolutions and conduct analyses across aggregations. 

\parindent1em

\setcounter{table}{0}
\renewcommand{\thetable}{A\arabic{table}}

\setcounter{figure}{0}
\renewcommand{\thefigure}{A\arabic{figure}}


\section{Simulator resolution}
Internally, the simulator represents the bounding box of each country in a finite lattice of 600x400 discrete locations. This entails that these discrete locations account for different areas in the real world, depending on country size and layout. The simulated cell sizes in meters are as follows: Afghanistan: 2,621x2,620; Colombia: 4,714x4,710; Pakistan: 3,799x3,809; Iraq: 2,369x2,369; Somalia: 3,810x3,820; Turkey: 2,897x2,893; Nepal: 1,373x1,372. The discrepancies between latitudinal and longitudinal extent are very small thanks to local UTM projections. For each computational experiment, the smallest geographic aggregation (PG0.025) corresponds to 27,750x27,750 meters at the equator.  

\section{Ceiling effects in simulated locations}

We simulate conflict events in small simulated locations as a series of Bernoulli trials: in several steps (ten in our case), simulated locations get a chance to `produce' a conflict event. If parameters were chosen incorrectly, this could lead to censoring. If the simulation parameters are chosen such that even small population numbers generate a conflict event with near certainty, then locations with higher population numbers will also only produce a single conflict event. We mitigate this problem in two ways: first, we choose parameters generally to re-create empirically observed numbers of events. To do this, we factor in the total expected number of events, total population counts, number of simulated locations, and the number of simulated time steps. 

We therefore have no use case where astronomically high event numbers need to be simulated. Second, we generate a series of events over the course of several steps (10 for the current batch of results). The number of trials was chosen to minimize the number of simulated locations producing 10 events in 10 trials, given the event  probabilities necessary to recreate the empirically observed N.

We have double-checked that our parameter choices work. In Figure \ref{fig:ceiling effects} on page \pageref{fig:ceiling effects}, we show that we do not encounter ceiling effects due to censoring at the level of simulated locations for the simulated countries (first run, experiment 1a).


\section{Model comparison for the regression analysis}
We chose linear models to regress event counts on population numbers at the level of PRIO-GRID and admin units. As event counts and variance in the cross-sectional analysis are generally high, we presumed linear models would result in better fits than count-dependent variables models, such as Poisson models. We validate this assumption below in Figure \ref{fig:model_fit} on page \pageref{fig:model_fit}. We find that linear models usually result in lower AIC scores (i.e. better fit) than Poisson models. For this comparison, we re-estimated both model  types as GLMs for experiments 1a and 3a, both of which feature a true population effect.


\begin{figure}[!ht]
    \centering
    \includegraphics[width=0.8\textwidth]{figures/figure6c.pdf}
    \caption{\textbf{Comparison between linear models and Poisson models for the regression of event counts on population numbers for PRIO-GRID and administrative units. We find that for most simulated countries and units, linear models perform better in AIC comparisons. This is likely due to the fact that event counts and variance in our cross-sectional analysis tend to be high.}}
    \label{fig:model_fit}
\end{figure}


\begin{figure}[!ht]
    \centering
    \includegraphics[width=0.33\textwidth]{figures/censor_afghanistan.pdf}
    \includegraphics[width=0.33\textwidth]{figures/censor_colombia.pdf}
    \includegraphics[width=0.33\textwidth]{figures/censor_iraq.pdf}
    \includegraphics[width=0.33\textwidth]{figures/censor_nepal.pdf}
    \includegraphics[width=0.33\textwidth]{figures/censor_pakistan.pdf}
    \includegraphics[width=0.33\textwidth]{figures/censor_somalia.pdf}
    \includegraphics[width=0.33\textwidth]{figures/censor_turkey.pdf}
    \caption{Absence of ceiling effects for event counts in simulated locations.}
    \label{fig:ceiling effects}
\end{figure}


\section{Effects of diffusion and spatial confounders in Monte Carlo simulations}

We study problems and remedies to inference in SEA designs. One prerequisite for this is that the simulated mechanisms lead to the expected statistical problems. In this section, we show that the presented diffusion mechanism leads to spatial autocorrelation which can be identified with Moran tests. Also, we show that the error correlation scenario leads to higher rates of non-normality in the distribution of the residuals. 

\noindent We conduct two sets of statistical tests identified in the literature. \citet[][33]{ward2008spatial} point to the Moran's I statistic to identify spatial autocorrelation between neighboring units for all event datasets. In a first set of tests, we run Moran tests for spatial autocorrelation between neighboring units. The results are displayed in Figure \ref{fig:moran_shapiro_main} on the left. We compare experiments 1a and 2a, i.e. situations where a true population effect is present and diffusion is absent and present respectively. 

\begin{figure}[!ht]
    \centering
    \includegraphics[width=0.48\textwidth]{figures/figure6a_final_4.pdf}
    \includegraphics[width=0.48\textwidth]{figures/figure6b_final_4.pdf}
    \caption{Rates of significant results for Moran tests (for spatial autocorrelation) for experiments 1a and 2a (left) and Shapiro-Wilk test (for non-normality in the residuals) for experiments 1a and 3a (right). Area controls are included. The rate is the percentage of runs that had a significant test statistic.}
    \label{fig:moran_shapiro_main}
\end{figure}

\noindent Diffusion of violence leads to systematically increased rates of passed Moran tests (as seen in higher rates of significant results for the Moran tests in the lower rows for each country). This effect is especially pronounced for the PRIO-GRID cells, but also clearly discernible for ADM1 aggregations. However, Moran tests for ADM2 aggregations  also pass in the absence of diffusion effects. This can be due to the spatial clustering of population at these aggregations which leads to clustered events in the absence of diffusion. We conclude that Moran tests are an eligible tool for the detection of diffusion processes and that Spatial lag models effectively solve the intended problem. Alternative diffusion mechanisms could be simulated, but there is little published research into which exact mechanisms apply across cases.\footnote{ \citep[][]{zhukov2012diffusion} suggests that violence should relocate along road networks and this could be researched in the future, but it lies beyond the scope of this paper.} 


For the analysis of spatial error correlation, we rely on a different statistical test, but the same overall approach. We attempt to generate this  effect in the simulations by introducing military bases that randomly increase or decrease conflict activity in their vicinity. Both in experiment 1a (population effect) and 3a (population effect and military bases), we estimate linear models with area controls. According to \citet[][33]{ward2008spatial}, non-normality in the distribution of residuals can be indicative of unmodeled spatial confounders that are themselves spatially correlated. 

\noindent We therefore analyze the residuals in linear models in the presence and absence of bases by conducting Shapiro-Wilk tests on the residuals. Higher counts indicate higher rejection rates for normally distributed errors in Figure \ref{fig:moran_shapiro_main} (right side). For both PRIO-GRID aggregations, non-normality in the residuals is almost universal. Linear models based on experiment 3a show  slightly higher counts of significant results. A similar picture emerges for the ADM1 level, but differences between the experiments are small on average.  

These results are subject to parameter choices. In section \ref{sec:robust}, we repeat this analysis with lower diffusion ranges and larger areas subject to correlated errors. As expected, the test statistics show higher discrepancies for Shapiro-Wilk tests and lower discrepancies for the Moran tests. 

One striking results remains, however: differences across units and countries dominate differences in the DGP. We conclude that the problems introduced by Modifiable Areal Units dominate those caused by our implementation of spatial diffusion and unmodeled confounders. However, our implementation of problems in the simulator leads to the predicted statistical effects and previously suggested diagnostic tests can work as intended \citep[][]{ward2008spatial}. 


%\section{A hands-on checklist for SEA designs}

%Based on the Monte Carlo analysis in the main manuscript, we recommend the following workflow for using SEA designs: First, theoretical considerations on appropriate units of analysis should be made. Generally, local mapping of causes and outcomes is desirable, diffusion mechanisms and ranges should be discussed, and alternative identification strategies should be considered. 

%Upon reaching a decision on the appropriate units of analysis, data sources have to be merged. For PRIO-GRID (PG) studies, this is a non-issue, as counts for violent events, spatial covariates, and geographic units are available for analysis. For admin-units (ADM), spatial aggregations have to be performed with GIS software. The R packages "raster" and "maptools" can be used to load both raster and vector data. The GDAL library ("rgdal") can be used to perform point-in-polygon calculations to associate events with spatial units. A good introduction for spatial data handling and spatial statistics has been compiled by Yuri Zhukov.\footnote{See \url{https://scholar.harvard.edu/zhukov/classes/applied-spatial-statistics-r}}   
%One common problem arising in manual merging of spatial data is incompatible or unsuitable geographic projections.\footnote{See \url{https://en.wikipedia.org/wiki/Map_projection}} For studying smaller countries, we recommend projecting all data to UTM, using the mean Longitude of the country polygon for identifying the correct UTM zone. For larger countries, other area-preserving projection might be more appropriate. In the process of merging geographic information, the geographic area of cells should be coded as a covariate. 

%Assuming datasets are correctly merged, we recommend to run regression models at two different levels of spatial aggregation, i.e. PG0.5 and PG0.025, or ADM1 and ADM2 respectively. The choice of regression models will differ for various research designs. In our Monte Carlo studies, high event counts per unit entail that OLS regressions performed optimally, but other estimators might be suitable for time-series designs with zero-inflated samples. 

%In the PG dataset (version 3), area estimates will be provided. We recommend using those for two purposes: to approximate covariate values for border cells within countries of interest and to control for area in regressions. As visible in section 9 of this document, a subtle difference exists between PG and ADM  datasets with regard to border cells. Admin units vary significantly in size, but are fully contained within country boundaries. PG cells intersect with neighboring countries. Generally, cells are associated with countries that account for the largest area of each cell. In the upcoming version 3 of PG, area estimates for  countries "owning" the cell will be provided, normalized from 0 to 1. To approximate counts that only include events and covariate values inside of countries of interest, all variables can be multiplied with this normalized area estimate. \emph{Additionally, all regressions for both PG and admin units should control for the geographic area of units.} We also recommend to only view substantive hypotheses as confirmed if standard levels of statistical significance are reached for two levels of spatial aggregation. This last robustness test has produced the strongest reduction in erroneous inference in the simulations. 

\section{Replication of computational experiments}

%\subsection{Data sources and code}
To replicate the computational experiments, the Simple Conflict Event Generator (SCEG) and R code must be downloaded from \url{https://github.com/prio-data/climsec_plos22_replication/}. Replication data must be obtained from \url{https://dataverse.harvard.edu/dataset.xhtml?persistentId=doi:10.7910/DVN/FBR16C}. 

Once data and code are downloaded place copy the "inputs" folder from dataverse into the "R\_code" folder obtained from github. Copy the "country\_data" folder from dataverse into the "netlogo\_code" folder obtained from github. This will make the simulator and the analysis code executable. SCEG requires the NetLogo runtime and programming environment to be installed (version 6.11, see \url{https://ccl.northwestern.edu/netlogo/download.shtml}). Once loaded within NetLogo, SCEG can be used to generate conflict event data for every country that was in existence in 2010. For replication purposes, the experiments presented in the main article are pre-configured including random seeds that ensure consistent results across repetitions. The seven countries, Afghanistan, Colombia, Pakistan, Iraq, Somalia, Turkey, and Nepal can be selected in the drop-down menu and the ``Generate Data!" button will generate 100 event datasets in one csv file per country. Please specify correct paths in the graphical user interface in advance. Several Netlogo instances can be opened simultaneously to take advantage of multi-core CPUs, but event simulation still requires several hours to complete. The total disk space required for event data is approximately 2.1GB. Note that the R analysis scripts require the installation of several libraries within R. %Upon request, we will also provide interested parties with additional R code to code spatial units for additional countries. 


\section{Description of the Simple Conflict Event Generator}

SCEG is written in the NetLogo scripting language. The graphical user interface (shown in Figure \ref{fig:sceg}) can be used to generate artificial event datasets. To this end, a country of interest from the CShapes list be chosen, the DGP has to be configured, and an output file for event datasets has to be named. For creation of batches of conflict events, sets of parameters can be added to the simulator code.


\begin{figure}[!ht]
    \centering
    \includegraphics[width=1\textwidth]{figures/sceg_afg.png}
    \caption{Screenshot of SCEG}
    \label{fig:sceg}
\end{figure}

SCEG performs the following functions: 
\begin{itemize}
    \item Wait for the user to select a country in the graphical interface.
    \item Upon a press of the \emph{setup} button, the simulator space is initialized. To this end, country boundaries from the CShapes data collection are loaded, corresponding to the 2010 situation \citep[][]{weidmann2010geography}. Population data for the countries is loaded from the WorldPop dataset \citep[][]{worldpop18}. Geographic cell sizes for the simulated locations are calculated and the population data is resampled to match the simulator resolution, to prevent double counting. All simulated locations within the relevant country are associated with population   and their internal violence counters are set to zero. Also, geographic coordinates of each cell are established. For performance reasons, each cell is associated with a lookup table for random values for each simulated time step. Bases are randomly distributed in the country polygon and each simulated location is associated with the nearest base. The bases are associated with a marginal causal effect on conflict probability in their vicinity. 
    \item After the setup is complete, the \emph{go} button can be pressed for single runs or the \emph{generate data} button for batch runs. The go loop runs through the following steps:  
    \begin{itemize}
        \item All simulated locations calculate the probability of witnessing an attack based on the chosen DGP. This calculation involves their population levels, possibly the the effect of the nearest base, and the overall baseline probability. 
        \item Each location looks up a random real number between 0 and 1 in the pre-calculated lookup table. \item If the calculated attack probability is larger than the drawn random number, an attack is recorded. 
        \item If diffusion of violence is to be simulated, a location in the vicinity is chosen at random to record the attack, within the diffusion range. 
    \end{itemize}
    \item After a configured number of simulation steps, the run concludes and the resulting event dataset including geographic coordinates is written to the output file. 
\end{itemize}


\section{Description of the R-code for analysis}
The file \emph{01\_plot\_shapefiles.R} contains replication code for the figures of all of the shapefiles included in Section 10 of the Suppplementary Information. The file \emph{02\_replication\_code\_many\_countries.R} replicates our analysis for all countries considered in the manuscript. The code sets the user's working directory to the location of the file. The code lists the cases to consider (all cases considered in this manuscript are included) and draws from the input/ folder in the directory for shapefiles and event data.
%the name of two files in the working directory (the event data and the shape file of interest), and the name of the country of interest. The user should also provide a regression equation. 

\vspace{10pt}
\noindent The code performs the following steps:
%\noindent The file then goes through the following steps and functions:
\begin{itemize}
    \item Load all helper functions from \emph{00\_functions\_repcode.R} for use in the analysis.
    \item Cycle through every case (combination of country, event data, areal units, and regression equation).
    \item The function \emph{full\_function} takes the country of interest, event data, and the name of the units as arguments (all provided by the case considered). It performs the following tasks:
    \begin{itemize}
        \item Load the unit-specific shapefile of the studied country from the input folder. For instance, this could be Afghanistan at the ADM2 level. All units have been coded with population totals based on WorldPop. 
        \item Load the event data, which has been generated by SCEG.
        \item For each experiment and specific simulation run (specified with a run\_id in the event data), superimpose the events on the shapefile.  
        \item Return a dataframe that includes the number of events and the population per unit along with the run\_id and experiment number. 
        \item Return a list of the following format:
        \begin{itemize}
            \item The first item in the list is a list of the dataframes. Each dataframe in the list represents one run\_id and one experiment. 
            \item The second item is the shapefile of interest.
        \end{itemize}
    \end{itemize}
    \item For each experiment and unit, subsequent statistical analysis is performed: Take the shape file of interest returned by \emph{full\_function} and subset it to only the units that are included in the analysis. 
    \item Create a neighborhood matrix for use in spatial modeling. 
    \item Then we specify the model type. It could be a linear model with no spatial error structure (``lm"), a spatial lag model (``spatial\_lag"), or a spatial error model (``spatial\_error"). We have included examples of all three model types. 
    \item Run the ``eval\_exp" function to run the model specified in the previous step. 
    \begin{itemize}
        \item For each dataframe in the list returned by full\_function (for every combination of experiment and run\_id), run the model specified by the model type and model form, given by the user.
        \item Return the sign (positive or negative) and significance of each coefficient specified by the model form. 
        \item Next, iterate through the experiments. For each experiment, aggregate all runs to find the percentage of runs that had positive and significant coefficients, negative and significant coefficients, and no effect. Perform this analysis for each coefficient and also record the model and experiment number. 
        \item This function returns a list where each item corresponds to a coefficient. Therefore, if there are three coefficients in the model, the list will be of length three.
        \item This function also conducts Moran's I and Shapiro tests and compares the AIC from a linear model to GLM.
    \end{itemize}
    \item We then write this dataframe to the working directory with the name of units and the model type in the name of the file. We also write the results for Moran's and Shapiro tests and the AIC comparison.
    \item The dataframes are then used by the plotting code in \emph{03\_plotting\_results.R} to recreate the figures of the manuscript. The file \emph{00\_plot\_functions.R} provides helper functions for loading data.
\end{itemize}

\noindent Several other scripts were used to code the exact coefficients for the SCEG simulator and to establish population totals for countries and units. We will share these scripts upon request.


\section{Robustness tests}
\label{sec:robust}
In this section, we present versions of the results in the main text based on alternative parameter choices. The simulation results are robust to these changes in substantive terms. First, we replicate the main analysis with a different random number sequence in SCEG (random seed ``123" instead of ``12345"). This does not change the results noticeably. 
Then, we implement a higher population effect, which generally leads to better inference. Finally, we reduce the diffusion range and increase the number of simulated bases that introduce spatial error correlation. The diagnostic statistics for the error correlation perform better in this last test, but spatial lag model still outperform the spatial error term models in the benchmarks. Table \ref{tab:comp_exp_rob1} summarizes the robustness tests. 


\begin{table}[H]
    \centering
        \begin{tabular}{c}
              Main analysis\\
        \end{tabular}
        \begin{tabular}{c|c|c|c|l}
        \hline 
        Exp. & Effect & Diffusion & PG 0.5 cells per base  & Problems \\
        \hline
         1a& Yes (50\% N) & 0 km & 0  & MAUP and areal confounding \\
         1b& No  & 0 km & 0  & MAUP and areal confounding\\
         2a& Yes (50\% N)& 100km & 0  & Spatial autocorrelation\\
         2b& No  & 100km & 0  & Spatial autocorrelation\\
         3a& Yes (50\% N)& 0 km & 9  & Error correlation\\
         3b& No  & 0 km & 9  & Error correlation\\
         4a& Yes (50\% N)& 100km & 9  & All of the above\\
         4b& No  & 100km & 9  & All of the above\\
         \hline
         \end{tabular}
         \begin{tabular}{c}
              Higher population effect\\
         \end{tabular}      
         \begin{tabular}{c|c|c|c|l}
         \hline
        Exp. & Effect & Diffusion & PG 0.5 cells per base  & Problems \\
         \hline
         1a& Yes (80\% N) & 0 km & 0  & MAUP and areal confounding \\
         1b& No  & 0 km & 0  & MAUP and areal confounding\\
         2a& Yes (80\% N)& 100km & 0  & Spatial autocorrelation\\
         2b& No  & 100km & 0  & Spatial autocorrelation\\
         3a& Yes (80\% N)& 0 km & 9  & Error correlation\\
         3b& No  & 0 km & 9  & Error correlation\\
         4a& Yes (80\% N)& 100km & 9  & All of the above\\
         4b& No  & 100km & 9  & All of the above\\
         \hline
         \end{tabular}
         \begin{tabular}{c}
              Higher ranges for diffusion and error correlation\\
         \end{tabular}      
         \begin{tabular}{c|c|c|c|l}
         \hline
         Exp. & Effect & Diffusion & PG 0.5 cells per base  & Problems \\
         \hline
         1a& Yes (50\% N) & 0 km & 0  & MAUP and areal confounding \\
         1b& No  & 0 km & 0  & MAUP and areal confounding\\
         2a& Yes (50\% N)& 50km & 0  & Spatial autocorrelation\\
         2b& No  & 50km & 0  & Spatial autocorrelation\\
         3a& Yes (50\% N)& 0 km & 18  & Error correlation\\
         3b& No  & 0 km & 18  & Error correlation\\
         4a& Yes (50\% N)& 50km & 18  & All of the above\\
         4b& No  & 50km & 18  & All of the above\\
         \hline
         \hline
    \end{tabular}
    \caption{Overview of the eight data-generating processes run for all countries in the main analysis. In each experiment, 100 datasets were generated. Beyond the main results, we have repeated the whole analysis three times to test the effects of an alternative random seed for the pseudo-random number sequence in SCEG, higher population effects, and higher spatial ranges for diffusion and error correlation. }
    \label{tab:comp_exp_rob1}
\end{table}


\subsection{Original results with alternative random seed}

\begin{figure}[H]
    \centering
    \includegraphics[width=0.33\textwidth]{figures/figure1a_final_2.pdf}
    \includegraphics[width=0.33\textwidth]{figures/figure2a_final_2.pdf}
    \includegraphics[width=0.33\textwidth]{figures/figure3a_final_2.pdf}
    \includegraphics[width=0.33\textwidth]{figures/figure4a_final_2.pdf}
    \includegraphics[width=0.33\textwidth]{figures/figure5a_final_2.pdf}
    \caption{Main results replicated with alternative random seed (``123" instead of ``12345"). The results are identical.}
    %\label{fig:fig_4_try5}
\end{figure}


\begin{figure}[H]
    \centering
    \includegraphics[width=0.33\textwidth]{figures/figure6a_final_2.pdf}
    \includegraphics[width=0.33\textwidth]{figures/figure6b_final_2.pdf}
    \caption{Rates of significant results for Moran tests for experiments 1a and 2a (left) and Shapiro-Wilk test for experiments 1a and 3a (right).}
    %\label{fig:fig_4_try5}
\end{figure}


\subsection{Higher population effect}

\begin{figure}[H]
    \centering
    \includegraphics[width=0.33\textwidth]{figures/figure1a_final_3.pdf}
    \includegraphics[width=0.33\textwidth]{figures/figure2a_final_3.pdf}
    \includegraphics[width=0.33\textwidth]{figures/figure3a_final_3.pdf}
    \includegraphics[width=0.33\textwidth]{figures/figure4a_final_3.pdf}
    \includegraphics[width=0.33\textwidth]{figures/figure5a_final_3.pdf}
    \caption{Main results replicated with a higher population effect. In this scenario, population accounts for 80\% of conflict events. Instances of false inference are generally reduced due to the more favorable signal-to-noise ratio.}
    %\label{fig:fig_4_try5}
\end{figure}


\begin{figure}[H]
    \centering
    \includegraphics[width=0.33\textwidth]{figures/figure6a_final_3.pdf}
    \includegraphics[width=0.33\textwidth]{figures/figure6b_final_3.pdf}
    \caption{Rates of significant results for Moran tests for experiments 1a and 2a (left) and Shapiro-Wilk test for experiments 1a and 3a (right).}
    %\label{fig:fig_4_try5}
\end{figure}


\subsection{Reduced diffusion range, increased error correlation}


\begin{figure}[H]
    \centering
    \includegraphics[width=0.33\textwidth]{figures/figure1a_final_4.pdf}
    \includegraphics[width=0.33\textwidth]{figures/figure2a_final_4.pdf}
    \includegraphics[width=0.33\textwidth]{figures/figure3a_final_4.pdf}
    \includegraphics[width=0.33\textwidth]{figures/figure4a_final_4.pdf}
    \includegraphics[width=0.33\textwidth]{figures/figure5a_final_4.pdf}
    \caption{Main results replicated with reduced diffusion range, but larger areas of  spatially correlated errors. In this scenario, the spatial error models outperform the spatial lag models in the final benchmarks.}
    %\label{fig:fig_4_try5}
\end{figure}


\begin{figure}[H]
    \centering
    \includegraphics[width=0.33\textwidth]{figures/figure6a_final_4.pdf}
    \includegraphics[width=0.33\textwidth]{figures/figure6b_final_4.pdf}
    \caption{Rates of significant results for Moran tests for experiments 1a and 2a (left) and Shapiro-Wilk test for experiments 1a and 3a (right). The Shapiro-Wilk tests for non-normality in the residuals succeed at higher rates in this scenario for the bottom rows. This suggests that the test is eligible in situations of more severe error correlation.}
    \label{fig:fig_4_try5}
\end{figure}


\section{Maps of conflict countries and spatial units}


\begin{figure}
\centering
\begin{subfigure}{.49\textwidth}
  \centering
  \includegraphics[width=.99\linewidth]{figures/plot_Afghanistan_adm1_b.pdf}
  \caption{ADM1}
  %\label{fig:sub3}
\end{subfigure}
\begin{subfigure}{.49\textwidth}
  \centering
  \includegraphics[width=.99\linewidth]{figures/plot_Afghanistan_adm2_b.pdf}
  \caption{ADM2}
  %\label{fig:sub4}
\end{subfigure}
\begin{subfigure}{.5\textwidth}
  \centering
  \includegraphics[width=.99\linewidth]{figures/plot_Afghanistan_pg05_b.pdf}
  \caption{PRIOGrid 0.5}
  %\label{fig:sub5}
\end{subfigure}%
\begin{subfigure}{.5\textwidth}
  \centering
  \includegraphics[width=.99\linewidth]{figures/plot_Afghanistan_pg025_b.pdf}
  \caption{PRIOGrid 0.5}
  %\label{fig:sub6}
\end{subfigure}%
\caption{Units of analysis in Afghanistan.}
%\label{fig:test3}
\end{figure}


\begin{figure}
\centering
\begin{subfigure}{.49\textwidth}
  \centering
  \includegraphics[width=.99\linewidth]{figures/plot_Colombia_adm1_b.pdf}
  \caption{ADM1}
  %\label{fig:sub3}
\end{subfigure}
\begin{subfigure}{.49\textwidth}
  \centering
  \includegraphics[width=.99\linewidth]{figures/plot_Colombia_adm2_b.pdf}
  \caption{ADM2}
  %\label{fig:sub4}
\end{subfigure}
\begin{subfigure}{.5\textwidth}
  \centering
  \includegraphics[width=.99\linewidth]{figures/plot_Colombia_pg05_b.pdf}
  \caption{PRIOGrid 0.5}
  %\label{fig:sub5}
\end{subfigure}%
\begin{subfigure}{.5\textwidth}
  \centering
  \includegraphics[width=.99\linewidth]{figures/plot_Colombia_pg025_b.pdf}
  \caption{PRIOGrid 0.5}
  %\label{fig:sub6}
\end{subfigure}%
\caption{Units of analysis in Colombia.}
%\label{fig:test3}
\end{figure}


\begin{figure}
\centering
\begin{subfigure}{.49\textwidth}
  \centering
  \includegraphics[width=.99\linewidth]{figures/plot_Iraq_adm1_b.pdf}
  \caption{ADM1}
  %\label{fig:sub9}
\end{subfigure}
\begin{subfigure}{.49\textwidth}
  \centering
  \includegraphics[width=.99\linewidth]{figures/plot_Iraq_adm2_b.pdf}
  \caption{ADM2}
  %\label{fig:sub10}
\end{subfigure}
\begin{subfigure}{.5\textwidth}
  \centering
  \includegraphics[width=.99\linewidth]{figures/plot_Iraq_pg05_b.pdf}
  \caption{PRIOGrid 0.5}
  %\label{fig:sub11}
\end{subfigure}%
\begin{subfigure}{.5\textwidth}
  \centering
  \includegraphics[width=.99\linewidth]{figures/plot_Iraq_pg025_b.pdf}
  \caption{PRIOGrid 0.5}
  %\label{fig:sub11}
\end{subfigure}%
\caption{Units of analysis in Iraq.}
%\label{fig:test1}
\end{figure}


\begin{figure}
\centering
\begin{subfigure}{.49\textwidth}
  \centering
  \includegraphics[width=.99\linewidth]{figures/plot_nepal_adm1_b.pdf}
  \caption{ADM1}
  %\label{fig:sub1}
\end{subfigure}
\begin{subfigure}{.49\textwidth}
  \centering
  \includegraphics[width=.99\linewidth]{figures/plot_nepal_adm2_b.pdf}
  \caption{ADM2}
  %\label{fig:sub2}
\end{subfigure}
\begin{subfigure}{.5\textwidth}
  \centering
  \includegraphics[width=.99\linewidth]{figures/plot_nepal_pg05_b.pdf}
  \caption{PRIOGrid 0.5}
  %\label{fig:sub1}
\end{subfigure}%
\begin{subfigure}{.5\textwidth}
  \centering
  \includegraphics[width=.99\linewidth]{figures/plot_nepal_pg025_b.pdf}
  \caption{PRIOGrid 0.5}
  %\label{fig:sub1}
\end{subfigure}%
\caption{Units of analysis in Nepal.}
%\label{fig:test4}
\end{figure}


\begin{figure}
\centering
\begin{subfigure}{.49\textwidth}
  \centering
  \includegraphics[width=.99\linewidth]{figures/plot_Pakistan_adm1_b.pdf}
  \caption{ADM1}
  %\label{fig:sub6}
\end{subfigure}
\begin{subfigure}{.49\textwidth}
  \centering
  \includegraphics[width=.99\linewidth]{figures/plot_Pakistan_adm2_b.pdf}
  \caption{ADM2}
  %\label{fig:sub7}
\end{subfigure}
\begin{subfigure}{.5\textwidth}
  \centering
  \includegraphics[width=.99\linewidth]{figures/plot_Pakistan_pg05_b.pdf}
  \caption{PRIOGrid 0.5}
  %\label{fig:sub8}
\end{subfigure}%
\begin{subfigure}{.5\textwidth}
  \centering
  \includegraphics[width=.99\linewidth]{figures/plot_Pakistan_pg025_b.pdf}
  \caption{PRIOGrid 0.5}
  %\label{fig:sub8}
\end{subfigure}%
\caption{Units of analysis in Pakistan.}
%\label{fig:test2}
\end{figure}


\begin{figure}
\centering
\begin{subfigure}{.49\textwidth}
  \centering
  \includegraphics[width=.99\linewidth]{figures/plot_Somalia_adm1_b.pdf}
  \caption{ADM1}
  %\label{fig:sub6}
\end{subfigure}
\begin{subfigure}{.49\textwidth}
  \centering
  \includegraphics[width=.99\linewidth]{figures/plot_Somalia_adm2_b.pdf}
  \caption{ADM2}
  %\label{fig:sub7}
\end{subfigure}
\begin{subfigure}{.5\textwidth}
  \centering
  \includegraphics[width=.99\linewidth]{figures/plot_Somalia_pg05_b.pdf}
  \caption{PRIOGrid 0.5}
  %\label{fig:sub8}
\end{subfigure}%
\begin{subfigure}{.5\textwidth}
  \centering
  \includegraphics[width=.99\linewidth]{figures/plot_Somalia_pg025_b.pdf}
  \caption{PRIOGrid 0.5}
  %\label{fig:sub8}
\end{subfigure}%
\caption{Units of analysis in Somalia.}
%\label{fig:test2}
\end{figure}


\begin{figure}
\centering
\begin{subfigure}{.49\textwidth}
  \centering
  \includegraphics[width=.99\linewidth]{figures/plot_Turkey_adm1_b.pdf}
  \caption{ADM1}
  %\label{fig:sub6}
\end{subfigure}
\begin{subfigure}{.49\textwidth}
  \centering
  \includegraphics[width=.99\linewidth]{figures/plot_Turkey_adm2_b.pdf}
  \caption{ADM2}
  %\label{fig:sub7}
\end{subfigure}
\begin{subfigure}{.5\textwidth}
  \centering
  \includegraphics[width=.99\linewidth]{figures/plot_Turkey_pg05_b.pdf}
  \caption{PRIOGrid 0.5}
  %\label{fig:sub8}
\end{subfigure}%
\begin{subfigure}{.5\textwidth}
  \centering
  \includegraphics[width=.99\linewidth]{figures/plot_Turkey_pg025_b.pdf}
  \caption{PRIOGrid 0.5}
  %\label{fig:sub8}
\end{subfigure}%
\caption{Units of analysis in Turkey.}
%\label{fig:test2}
\end{figure}


%\bibliography{refs.bib}
%\bibliographystyle{plainnat}

\begin{thebibliography}{22}
\providecommand{\natexlab}[1]{#1}
\providecommand{\url}[1]{\texttt{#1}}
\expandafter\ifx\csname urlstyle\endcsname\relax
  \providecommand{\doi}[1]{doi: #1}\else
  \providecommand{\doi}{doi: \begingroup \urlstyle{rm}\Url}\fi

\bibitem[Boutton and Pascoe(2018)]{boutton2018foreign}
Andrew Boutton and Henry Pascoe.
\newblock Do foreign aid projects attract transnational terrorism?
\newblock \emph{Peace Economics, Peace Science and Public Policy}, 24\penalty0
  (4), 2018.

\bibitem[Buhaug et~al.(2011)Buhaug, Gleditsch, Holtermann, {\O}stby, and
  Tollefsen]{buhaug2011s}
Halvard Buhaug, Kristian~Skrede Gleditsch, Helge Holtermann, Gudrun {\O}stby,
  and Andreas~For{\o} Tollefsen.
\newblock It’s the local economy, stupid! geographic wealth dispersion and
  conflict outbreak location.
\newblock \emph{Journal of Conflict Resolution}, 55\penalty0 (5):\penalty0
  814--840, 2011.

\bibitem[Condra and Shapiro(2012)]{condra2012takes}
Luke~N Condra and Jacob~N Shapiro.
\newblock Who takes the blame? the strategic effects of collateral damage.
\newblock \emph{American Journal of Political Science}, 56\penalty0
  (1):\penalty0 167--187, 2012.

\bibitem[Duursma(2019)]{duursma2019obstruction}
Allard Duursma.
\newblock Obstruction and intimidation of peacekeepers: How armed actors
  undermine civilian protection efforts.
\newblock \emph{Journal of Peace Research}, 56\penalty0 (2):\penalty0 234--248,
  2019.

\bibitem[Elliott and Kreutz(2019)]{hinkkainen19resources}
Kaisa~Hinkkainen Elliott and Joakim Kreutz.
\newblock Natural resource wars in the shadow of the future: Explaining spatial
  dynamics of violence during civil war.
\newblock \emph{Journal of Peace Research}, 56\penalty0 (4):\penalty0 499--513,
  2019.

\bibitem[Fjelde and Hultman(2014)]{fjelde2014weakening}
Hanne Fjelde and Lisa Hultman.
\newblock Weakening the enemy: A disaggregated study of violence against
  civilians in africa.
\newblock \emph{Journal of Conflict Resolution}, 58\penalty0 (7):\penalty0
  1230--1257, 2014.

\bibitem[Fjelde and von Uexkull(2012)]{fjelde2012climate}
Hanne Fjelde and Nina von Uexkull.
\newblock Climate triggers: Rainfall anomalies, vulnerability and communal
  conflict in sub-saharan africa.
\newblock \emph{Political Geography}, 31\penalty0 (7):\penalty0 444--453, 2012.

\bibitem[Fjelde et~al.(2019)Fjelde, Hultman, and Nilsson]{fjelde2019protection}
Hanne Fjelde, Lisa Hultman, and Desir{\'e}e Nilsson.
\newblock Protection through presence: Un peacekeeping and the costs of
  targeting civilians.
\newblock \emph{International Organization}, 73\penalty0 (1):\penalty0
  103--131, 2019.

\bibitem[Hegre and Sambanis(2006)]{hegre2006sensitivity}
H{\aa}vard Hegre and Nicholas Sambanis.
\newblock Sensitivity analysis of empirical results on civil war onset.
\newblock \emph{Journal of conflict resolution}, 50\penalty0 (4):\penalty0
  508--535, 2006.

\bibitem[Hegre et~al.(2009)Hegre, {\O}stby, and Raleigh]{hegre2009poverty}
H{\aa}vard Hegre, Gudrun {\O}stby, and Clionadh Raleigh.
\newblock Poverty and civil war events: A disaggregated study of liberia.
\newblock \emph{Journal of Conflict Resolution}, 53\penalty0 (4):\penalty0
  598--623, 2009.

\bibitem[Ide et~al.(2014)Ide, Schilling, Link, Scheffran, Ngaruiya, and
  Weinzierl]{ide2014exposure}
Tobias Ide, Janpeter Schilling, Jasmin~SA Link, J{\"u}rgen Scheffran, Grace
  Ngaruiya, and Thomas Weinzierl.
\newblock On exposure, vulnerability and violence: spatial distribution of risk
  factors for climate change and violent conflict across kenya and uganda.
\newblock \emph{Political Geography}, 43:\penalty0 68--81, 2014.

\bibitem[Manacorda and Tesei(2020)]{manacorda2020liberation}
Marco Manacorda and Andrea Tesei.
\newblock Liberation technology: mobile phones and political mobilization in
  africa.
\newblock \emph{Econometrica}, 88\penalty0 (2):\penalty0 533--567, 2020.

\bibitem[Nemeth et~al.(2014)Nemeth, Mauslein, and Stapley]{nemeth2014primacy}
Stephen~C Nemeth, Jacob~A Mauslein, and Craig Stapley.
\newblock The primacy of the local: Identifying terrorist hot spots using
  geographic information systems.
\newblock \emph{The Journal of Politics}, 76\penalty0 (2):\penalty0 304--317,
  2014.

\bibitem[O’Loughlin et~al.(2014)O’Loughlin, Linke, and
  Witmer]{o2014effects}
John O’Loughlin, Andrew~M Linke, and Frank~DW Witmer.
\newblock Effects of temperature and precipitation variability on the risk of
  violence in sub-saharan africa, 1980--2012.
\newblock \emph{Proceedings of the National Academy of Sciences}, 111\penalty0
  (47):\penalty0 16712--16717, 2014.

\bibitem[Pierskalla and Hollenbach(2013)]{pierskalla2013technology}
Jan~H Pierskalla and Florian~M Hollenbach.
\newblock Technology and collective action: The effect of cell phone coverage
  on political violence in africa.
\newblock \emph{American Political Science Review}, 107\penalty0 (2):\penalty0
  207--224, 2013.

\bibitem[Raleigh and Hegre(2009)]{raleigh2009population}
Clionadh Raleigh and H{\aa}vard Hegre.
\newblock Population size, concentration, and civil war. a geographically
  disaggregated analysis.
\newblock \emph{Political geography}, 28\penalty0 (4):\penalty0 224--238, 2009.

\bibitem[Theisen et~al.(2012)Theisen, Holtermann, and
  Buhaug]{theisen2012climate}
Ole~Magnus Theisen, Helge Holtermann, and Halvard Buhaug.
\newblock Climate wars? assessing the claim that drought breeds conflict.
\newblock \emph{International Security}, 36\penalty0 (3):\penalty0 79--106,
  2012.

\bibitem[Ward and Gleditsch(2008)]{ward2008spatial}
Michael~D Ward and Kristian~Skrede Gleditsch.
\newblock \emph{Spatial regression models}, volume 155.
\newblock Sage Publications, 2008.

\bibitem[Weidmann et~al.(2010)Weidmann, Kuse, and
  Gleditsch]{weidmann2010geography}
Nils~B Weidmann, Doreen Kuse, and Kristian~Skrede Gleditsch.
\newblock The geography of the international system: The cshapes dataset.
\newblock \emph{International Interactions}, 36\penalty0 (1):\penalty0 86--106,
  2010.

\bibitem[Wood and Sullivan(2015)]{wood2015doing}
Reed~M Wood and Christopher Sullivan.
\newblock Doing harm by doing good? the negative externalities of humanitarian
  aid provision during civil conflict.
\newblock \emph{The Journal of Politics}, 77\penalty0 (3):\penalty0 736--748,
  2015.

\bibitem[Worldpop(2018)]{worldpop18}
Worldpop.
\newblock www.worldpop.org - school of geography and environmental science,
  university of southampton; department of geography and geosciences,
  university of louisville; departement de geographie, universite de namur and
  center for international earth science information network (ciesin), columbia
  university (2018). global high resolution population denominators project -
  funded by the bill and melinda gates foundation (opp1134076), 2018.
\newblock URL \url{www.worldpop.org}.

\bibitem[Zhukov(2012)]{zhukov2012diffusion}
Yuri~M. Zhukov.
\newblock Roads and the diffusion of insurgent violence: The logistics of
  conflict in russia's north caucasus.
\newblock \emph{Political Geography}, 31\penalty0 (3):\penalty0 144--156, 2012.

\end{thebibliography}

%\printbibliography

\end{document}
